# Supplementary material for: Japanese encephalitis virus activates the NLRP3/caspase-1/GSDMD signaling pathway in dopaminergic neurons
Source: PLoS Negl Trop Dis. 2026 Jan 22;20(1):e0013924. doi: 10.1371/journal.pntd.0013924 (PMC12893654; doi:10.1371/journal.pntd.0013924)
Supplement: S1 Table — Fig 1C including positive cells of tyrosine hydroxylase+ cell and JEV-E+ cell at MOCK, 3dpi, 6dpi and 9dpi. Fig 1D including mean fluorescence intensity of tyrosine hydroxylase+ cell and JEV-E+ cell at MOCK, 3dpi, 6dpi and 9dpi. Fig 2B including positive cells of NLRP3+ cell and ASC+ cell at MOCK, 3dpi, 6dpi and 9dpi. Fig 2D including positive cells of caspase-1+cell with tyrosine hydroxylase+ cell at MOCK, 3dpi, 6dpi and 9dpi; mean fluorescence intensity of caspase-1+cell with tyrosine hydroxylase+ cell at MOCK, 3dpi, 6dpi and 9dpi; GSDMD+ cell with tyrosine hydroxylase+ cell at MOCK, 3dpi, 6dpi and 9dpi; mean fluorescence intensity of GSDMD+ cell with tyrosine hydroxylase+ cell at mock, 3dpi, 6dpi and 9dpi; Fig 2E including Pearson coefficients of JEV+/TH+, TH+/caspase-1+, TH+/GSDMD+ and JEV+/IBA-1+ cell at MOCK, 3dpi, 6dpi and 9dpi. Fig 3A including qPCR of mice about NLRP3, ASC, caspase-1, GSDMD, IL-1β, IL-18, TNF-α and HMGB1 at MOCK, 3dpi, 6dpi and 9dpi. Fig 3C including Western blot of mice about NLRP3, ASC, pro-caspase-1, caspase-1, GSDMD-FL, GSDMD-N, pro-IL-1β and IL-1β at MOCK, 3dpi, 6dpi and 9dpi. Fig 4B including extracellular LDH of dopaminergic neurons (MN9D cell) at MOCK, 12hpi, 24hpi, 36hpi, 48hpi and 60hpi. Fig 4C including JEV copies of dopaminergic neurons (MN9D cell) at MOCK, 12hpi, 24hpi, 36hpi, 48hpi and 60hpi. Fig 5A including qPCR of dopaminergic neurons (MN9D cell) about NLRP3, ASC, caspase-1, GSDMD, IL-1β, IL-18 and TNF-α at MOCK, 12hpi, 24hpi, 36hpi, 48hpi and 60hpi. Fig 5C including Western blot of dopaminergic neurons (MN9D cell) about NLRP3, ASC, pro-caspase-1, caspase-1, GSDMD-FL, GSDMD-N, pro-IL-1β and IL-1β at MOCK, 12hpi, 24hpi, 36hpi, 48hpi and 60hpi. Fig 7B including NESS score of mice in group DMEM, group MCC950, group JEV and group JEV + MCC950 from day1 to day 10. Fig 7E including qPCR of mice about NLRP3, ASC, caspase-1, GSDMD, IL-1β, IL-18, TNF-α and HMGB1 at MOCK, MCC950, 3dpi of JEV, 3dpi of JEV + MCC950, 6dpi of JEV, 6dpi o [file pntd.0013924.s001.xlsx]

## Sheet: Fig 1—3
Fig 1 JEV targets dopaminergic neurons leading to significant pathological damage in mouse brain tissue at 6 and 9 dpi
Fig 1C including positive cells of tyrosine hydroxylase+ cell and JEV-E+ cell at MOCK, 3dpi, 6dpi and 9dpi.
positive cells	TH			JEV-E
	Mean	SEM	N	Mean	SEM	N
MOCK	80.72	15.11	5	2.611	1.141	5
3d	93.19	11.94	5	9.556	2.363	5
6d	75.71	14.23	5	34.11	5.178	5
9d	77.41	15.4	5	22.44	3.467	5
Fig 1D including mean fluorescence intensity of tyrosine hydroxylase+ cell and JEV-E+ cell at MOCK, 3dpi, 6dpi and 9dpi
mean fluorescence intensity	TH			JEV-E
	Mean	SEM	N	Mean	SEM	N
MOCK	60.82	0.974	5	15.21	1.588	5
3d	55.47	1.272	5	15.29	1.816	5
6d	52.13	2.566	5	32.35	1.505	5
9d	59.02	1.771	5	29.64	1.499	5
Fig 2 JEV infection activates NLRP3 inflammasome and caspase-1-GSDMD signaling pathway in dopaminergic neurons of mouse brain tissue
Fig 2B including positive cells of NLRP3+ cell and ASC+ cell at MOCK, 3dpi, 6dpi and 9dpi.
positive rate of the expression	NLRP3			ASC
	Mean	SEM	N	Mean	SEM	N
MOCK	0.44	0.0903	5	0.26	0.077	5
3d	0.38	0.103	5	0.35	0.0645	5
6d	0.51	0.098	5	0.53	0.00722	5
9d	0.87	0.1084	5	0.41	0.0464	5
positive cells of caspase-1+cell with tyrosine hydroxylase+ cell at MOCK, 3dpi, 6dpi and 9dpi
positive cells	TH			caspase-1
	Mean	SEM	N	Mean	SEM	N
MOCK	423.4	35.68	5	359.1	98.51	5
3d	529.1	33.37	5	336.5	49.2	5
6d	575.8	48.34	5	767.6	99.99	5
9d	461.4	47.22	5	384.2	45.74	5
mean fluorescence intensity of caspase-1+cell with tyrosine hydroxylase+ cell at MOCK, 3dpi, 6dpi and 9dpi
mean fluorescence intensity	TH			caspase-1
	Mean	SEM	N	Mean	SEM	N
MOCK	40.18	1.467	5	27.69	6.63	5
3d	45.67	1.239	5	25.84	1.054	5
6d	64.14	2.505	5	39.68	1.063	5
9d	45.14	1.577	5	32.69	1.258	5
GSDMD+ cell with tyrosine hydroxylase+ cell at MOCK, 3dpi, 6dpi and 9dpi
positive cells	TH			GSDMD
	Mean	SD	N	Mean	SEM	N
MOCK	542.1	65.59	5	38.38	10.04	5
3d	549.6	59.2	5	36.13	11.78	5
6d	711	57	5	532.5	41.66	5
9d	641	76.77	5	711.2	91.24	5
mean fluorescence intensity of GSDMD+ cell with tyrosine hydroxylase+ cell at mock, 3dpi, 6dpi and 9dpi
mean fluorescence intensity	TH			GSDMD
	Mean	SEM	N	Mean	SEM	N
MOCK	48.99	1.31	5	14.04	1.641	5
3d	53.37	1.035	5	12.2	1.057	5
6d	68.37	2.832	5	51.23	2.261	5
9d	55.63	0.9928	5	48.05	2.101	5
Fig 2E including Pearson coefficients of JEV+/TH+, TH+/caspase-1+, TH+/GSDMD+ and JEV+/IBA-1+ cell at MOCK, 3dpi, 6dpi and 9dpi.
Pearson coefficients	MOCK			3d			6d			9d
	Mean	SEM	N	Mean	SEM	N	Mean	SEM	N	Mean	SEM	N
JEV+/TH+	0.24	0.0715	5	0.38	0.1207	5	0.54	0.1641	5	0.46	0.0207	5
TH+/caspase-1+	0.32	0.125	5	0.52	0.1386	5	0.55	0.1641	5	0.52	0.0715	5
TH+/GSDMD+	0.46	0.0447	5	0.51	0.02236	5	0.88	0.0357	5	0.82	0.0268	5
JEV+/IBA-1+	0.56	0.134	5	0.47	0.067	5	0.24	0.0939	5	0.46	0.0536	5
Fig 3A including qPCR of mice about NLRP3, ASC, caspase-1, GSDMD, IL-1β, IL-18, TNF-α and HMGB1 at MOCK, 3dpi, 6dpi and 9dpi.
qPCR	NLRP3			ASC			caspase-1			GSDMD			IL-1β			IL-18			TNF-α			HMGB1
	Mean	SEM	N	Mean	SEM	N	Mean	SEM	N	Mean	SEM	N	Mean	SEM	N	Mean	SEM	N	Mean	SEM	N	Mean	SEM	N
MOCK	0.4747	0.0758	5	1.047	0.2246	5	1.028	0.1726	5	1.005	0.09948	5	0.7496	0.07013	5	0.2197	0.04806	5	1.53	0.2869	5	0.7868	0.6237	5
3d	0.6069	0.1255	5	0.8461	0.1121	5	0.4773	0.06174	5	0.8441	0.1269	5	0.5766	0.04145	5	0.3157	0.03885	5	1.34	0.2045	5	1.352	0.1972	5
6d	1.723	0.1414	5	5.025	0.4344	5	6.661	0.6519	5	7.154	0.1583	5	10.13	3.456	5	0.3365	0.0602	5	6.816	3.927	5	3.518	0.2618	5
9d	1.506	0.04873	5	5.822	1.535	5	2.473	1.673	5	7.044	0.7783	5	14.27	1.765	5	0.6692	0.0722	5	3.471	1.078	5	1.842	0.265	5
Fig 3C including Western blot of mice about NLRP3, ASC, pro-caspase-1, caspase-1, GSDMD-FL, GSDMD-N, pro-IL-1β and IL-1β at MOCK, 3dpi, 6dpi and 9dpi.
Westerm blot	NLRP3			ASC			pro-caspase-1			caspase-1			GSDMD-FL			GSDMD-N			pro-IL-1β			IL-1β
	Mean	SEM	N	Mean	SEM	N	Mean	SEM	N	Mean	SEM	N	Mean	SEM	N	Mean	SEM	N	Mean	SEM	N	Mean	SEM	N
MOCK	1.782	0.1026	5	0.2775	0.03299	5	0.7423	0.0588	5	0.5184	0.05086	5	0.6601	0.0485	5	0.6666	0.2105	5	1.129	0.3132	5	1.751	0.4374	5
3d	1.85	0.1453	5	0.3288	0.0487	5	0.4894	0.05294	5	0.6695	0.03286	5	0.4671	0.09726	5	0.7431	0.2424	5	1.418	0.3425	5	1.057	0.3323	5
6d	2.854	0.04135	5	0.956	0.2085	5	0.9935	0.1188	5	1.016	0.1313	5	0.9214	0.09897	5	1.321	0.5091	5	1.593	0.2796	5	4.581	0.3175	5
9d	3.389	0.3685	5	0.9167	0.1881	5	1.162	0.1035	5	0.9743	0.1432	5	1.193	0.1108	5	1.57	0.5858	5	1.533	0.2992	5	3.546	0.3857	5

## Sheet: Fig 4—5
Fig 4B including extracellular LDH of dopaminergic neurons (MN9D cell) at MOCK, 12hpi, 24hpi, 36hpi, 48hpi and 60hpi.
extracellular LDH	Mean	SEM	N
MOCK	30.1	12.04	3
12h	45.15	13.79	3
24h	63.21	18.06	3
36h	58.69	13.54	3
48h	171.6	15.64	3
60h	264.9	24.64	3
Fig 4C including JEV copies of dopaminergic neurons (MN9D cell) at MOCK, 12hpi, 24hpi, 36hpi, 48hpi and 60hpi.
JEV copies	Mean	SEM	N
MOCK	0.8567	0.03333	3
12h	3.555	0.03533	3
24h	3.629	0.06036	3
36h	3.228	0.09295	3
48h	3.094	0.1469	3
60h	3.276	0.07039	3
Fig 5A including qPCR of dopaminergic neurons (MN9D cell) about NLRP3, ASC, caspase-1, GSDMD, IL-1β, IL-18 and TNF-α at MOCK, 12hpi, 24hpi, 36hpi, 48hpi and 60hpi.
qPCR	NLRP3			ASC			caspase-1			GSDMD			IL-1β			IL-18			TNF-α
	Mean	SEM	N	Mean	SEM	N	Mean	SEM	N	Mean	SEM	N	Mean	SEM	N	Mean	SEM	N	Mean	SEM	N
MOCK	1.244	0.5055	3	1.014	0.1214	3	1.755	0.7137	3	1.01	0.1049	3	1.066	0.2406	3	0.6799	0.3249	3	1.002	0.05814	3
12h	0.222	0.0868	3	0.6994	0.1068	3	1.489	0.9723	3	1.329	0.5605	3	0.5507	0.09408	3	0.1463	0.1334	3	0.2797	0.05641	3
24h	0.4815	0.04175	3	8.078	2.383	3	0.6698	0.303	3	0.6313	0.3356	3	2.387	0.3144	3	0.4248	0.0628	3	0.1129	0.02488	3
36h	3.375	1.502	3	15.95	0.6896	3	4.787	1.081	3	8.343	0.8425	3	22.37	3.242	3	0.07193	0.01126	3	0.3723	0.111	3
48h	55.57	8.572	3	22.08	2.76	3	5.71	3.255	3	12.07	1.6	3	11.34	3.113	3	2.261	0.6449	3	0.8763	0.584	3
60h	47.22	17.09	3	14.18	3.177	3	20.58	5.367	3	30.74	4.545	3	18.66	4.273	3	14.16	1.881	3	5.549	1.308	3
Fig 5C including Western blot of dopaminergic neurons (MN9D cell) about NLRP3, ASC, pro-caspase-1, caspase-1, GSDMD-FL, GSDMD-N, pro-IL-1β and IL-1β at MOCK, 12hpi, 24hpi, 36hpi, 48hpi and 60hpi.
Westerm blot	JEV-E			NLRP3			ASC			pro-caspase-1			caspase-1			GSDMD-FL			GSDMD-N			pro-IL-1β			IL-1β
	Mean	SEM	N	Mean	SEM	N	Mean	SEM	N	Mean	SEM	N	Mean	SEM	N	Mean	SEM	N	Mean	SEM	N	Mean	SEM	N	Mean	SEM	N
MOCK	0.03438	0.001962	3	1.139	0.05261	3	1.227	0.1815	3	1.276	0.06709	3	0.2377	0.07622	3	0.7745	0.1377	3	0.2811	0.1023	3	0.1449	0.02242	3	0.6261	0.06392	3
12h	0.631	0.1484	3	0.6811	0.0157	3	1.575	0.08982	3	1.19	0.03454	3	0.4114	0.06689	3	0.6958	0.07815	3	0.4162	0.08992	3	0.3589	0.06277	3	0.6512	0.1694	3
24h	0.5389	0.1154	3	0.6222	0.02723	3	0.7174	0.1448	3	1.117	0.0133	3	0.5798	0.08385	3	0.4419	0.07786	3	0.3876	0.1219	3	0.144	0.01881	3	0.4541	0.1291	3
36h	0.734	0.166	3	1.167	0.07872	3	2.35	0.07013	3	1.337	0.09064	3	1.199	0.1922	3	1.759	0.1426	3	1.355	0.4989	3	1.157	0.4425	3	1.689	0.1912	3
48h	0.8256	0.1868	3	0.6882	0.0096	3	1.448	0.1186	3	1.302	0.08173	3	1.313	0.1706	3	0.9371	0.1226	3	1.684	0.1358	3	0.9534	0.2864	3	1.753	0.08903	3
60h	0.7772	0.1623	3	1.731	0.1576	3	2.1	0.1542	3	1.633	0.2445	3	2.471	0.2651	3	2.076	0.245	3	2.64	0.3497	3	1.522	0.5885	3	1.472	0.1846	3

## Sheet: Fig 7
Fig 7B including NESS score of mice in group DMEM, group MCC950, group JEV and group JEV+MCC950 from day1 to day 10.
NMSS Score	DMEM			MCC950			JEV			JEV+MCC950
	Mean	SEM	N	Mean	SEM	N	Mean	SEM	N	Mean	SEM	N
D1	0	0	12	0	0	12	0	0	12	0	0	12
D2	0	0	12	0	0	12	0	0	12	0	0	12
D3	0	0	12	0	0	12	0	0	12	0	0	12
D4	0	0	12	0	0	12	0.25	0.130558	12	0	0	12
D5	0	0	12	0	0	12	0.583333	0.148647	12	0.333333	0.142134	12
D6	0	0	12	0	0	12	1.33333	0.241	12	1.08333	0.244897	12
D7	0	0	12	0	0	12	2.04167	0.298089	12	1.83333	0.395684	12
D8	0	0	12	0	0	12	2.16667	0.241	12	1.83333	0.241	12
D9	0	0	12	0	0	12	2.875	0.205281	12	3	0.174078	12
D10	0	0	12	0	0	12	3.375	0.13933	12	2.95833	0.168081	12
Fig 7E including qPCR of mice about NLRP3, ASC, caspase-1, GSDMD, IL-1β, IL-18, TNF-α and HMGB1 at MOCK, MCC950, 3dpi of JEV, 3dpi of JEV+MCC950, 6dpi of JEV, 6dpi of JEV+MCC950, 9dpi of JEV and 9dpi of JEV+MCC950.
qPCR	JEV copies			NLRP3			ASC			caspase-1			GSDMD			IL-1β			IL-18			TNF-α			HMGB1
	Mean	SEM	N	Mean	SEM	N	Mean	SEM	N	Mean	SEM	N	Mean	SEM	N	Mean	SEM	N	Mean	SEM	N	Mean	SEM	N	Mean	SEM	N
MOCK	4.579	0.02783	5	1.044	0.1305	5	1.002	0.02801	5	1.009	0.06252	5	1.033	0.1152	5	1.049	0.1432	5	0.7623	0.1472	5	0.052	0.005686	5	1.035	0.1122	5
MCC950	4.758	0.0625	5	1.545	0.1348	5	0.9628	0.09523	5	1.683	0.1898	5	2.047	0.4787	5	3.114	0.7748	5	0.8137	0.03808	5	0.04067	0.01315	5	1.523	0.09298	5
3d JEV	6.332	0.02429	5	1.059	0.02813	5	0.9062	0.06671	5	0.706	0.02697	5	2.952	0.2094	5	3.447	0.2738	5	1.518	0.02572	5	0.06	0.012	5	1.371	0.1124	5
3d JEV+MCC950	6.329	0.05371	5	2.503	0.1503	5	1.651	0.105	5	1.38	0.1562	5	2.008	0.1335	5	1.956	0.3451	5	1.515	0.1036	5	0.09	0.01538	5	2.014	0.1972	5
6d JEV	7.486	0.412	5	10.68	2.299	5	7.57	1.367	5	9.71	2.297	5	13.06	2.845	5	57.22	4.213	5	1.925	0.1518	5	14.17	0.6342	5	2.424	0.1623	5
6d JEV+MCC950	6.377	0.0214	5	1.198	0.08898	5	1.41	0.09217	5	1.464	0.3172	5	2.457	0.3907	5	0.688	0.06237	5	1.596	0.1109	5	0.0275	0.003354	5	1.483	0.1775	5
9d JEV	7.958	0.6542	5	8.93	2.023	5	6.97	1.456	5	9.514	2.22	5	13.14	3.634	5	28.34	0.8949	5	2.009	0.06877	5	8.741	0.8075	5	0.5842	0.07139	5
9d JEV+MCC950	6.408	0.03184	5	1.885	0.0903	5	1.483	0.05883	5	1.093	0.03557	5	2.163	0.2041	5	0.892	0.06677	5	1.847	0.05204	5	0.0625	0.01021	5	1.16	0.08964	5
Fig 7G including Western blot of mice about NLRP3, ASC, pro-caspase-1, caspase-1, GSDMD-FL, caspase-1, pro-IL-1β and IL-1β at MOCK, MCC950, 3dpi of JEV, 3dpi of JEV+MCC950, 6dpi of JEV, 6dpi of JEV+MCC950, 9dpi of JEV and 9dpi of JEV+MCC950.
Western blot	JEV-E			NLRP3			ASC			pro-caspase-1			caspase-1			GSDMD-FL			GSDMD-N			pro-IL-1β			IL-1β
	Mean	SEM	N	Mean	SEM	N	Mean	SEM	N	Mean	SEM	N	Mean	SEM	N	Mean	SEM	N	Mean	SEM	N	Mean	SEM	N	Mean	SEM	N
MOCK	0.198	0.02367	5	0.2637	0.00895	5	0.1477	0.004333	5	0.502	0.1622	5	0.2403	0.001453	5	0.2937	0.04244	5	0.2257	0.01244	5	1.125	0.03608	5	0.8073	0.284	5
MCC950	0.27	0.04099	5	0.5717	0.1169	5	0.198	0.005774	5	0.601	0.2165	5	0.3087	0.002028	5	0.3707	0.03493	5	0.2713	0.01146	5	1.252	0.04099	5	1.186	0.4402	5
3d JEV	0.284	0.03811	5	0.3433	0.01646	5	0.226	0.005774	5	1.247	0.05312	5	0.4327	0.0008819	5	0.511	0.01155	5	0.2873	0.01419	5	1.23	0.03724	5	1.052	0.3273	5
3d JEV+MCC950	0.3763	0.0459	5	0.366	0.02252	5	0.3253	0.007796	5	1.073	0.3372	5	0.599	0.003464	5	0.7327	0.05456	5	0.3657	0.01882	5	1.759	0.06235	5	1.2	0.3661	5
6d JEV	0.5237	0.04936	5	1.051	0.09699	5	0.9683	0.01703	5	2.098	0.1614	5	1.477	0.003756	5	2.234	0.05283	5	0.524	0.02456	5	2.114	0.0612	5	1.466	0.3933	5
6d JEV+MCC950	0.373	0.05889	5	0.5067	0.06322	5	0.4697	0.0205	5	1.038	0.3785	5	0.839	0.02367	5	1.041	0.164	5	0.5023	0.02238	5	2.785	0.09642	5	1.559	0.352	5
9d JEV	0.6643	0.06322	5	2	0.3614	5	2.323	0.0511	5	2.487	0.1088	5	3.319	0.02714	5	2.162	0.3464	5	0.5473	0.01932	5	2.734	0.1013	5	2.556	0.6283	5
9d JEV+MCC950	0.3963	0.05341	5	0.751	0.1513	5	0.6443	0.0153	5	1.483	0.3057	5	0.6463	0.002028	5	0.636	0.1391	5	0.3687	0.01835	5	2.6	0.09382	5	2.26	0.5393	5

## Sheet: Fig 8
Fig 8B including positive cells of IBA-1+ cell and JEV-E+ cell at MOCK, 3dpi, 6dpi and 9dpi;
positive cells	IBA-1			JEV-E
	Mean	SEM	N	Mean	SEM	N
MOCK	6.27	0.9899	5	1.69	0.6176	5
3d	48.09	5.432	5	7.12	2.374	5
6d	118.69	11.96	5	93.09	7.939	5
9d	49.64	3.655	5	27.63	4.153	5
mean fluorescence intensity of IBA-1++ cell and JEV-E+ cell at MOCK, 3dpi, 6dpi and 9dpi.
mean fluorescence intensity	IBA-1			JEV-E
	Mean	SEM	N	Mean	SEM	N
MOCK	18.46	1.386	5	12.85	1.341	5
3d	30.45	1.427	5	11.95	1.422	5
6d	40.54	2.347	5	33.76	1.633	5
9d	28.52	1.254	5	24.59	0.8636	5
Fig 8D including qPCR of microglial (BV2 cell) about NLRP3, ASC, caspase-1, GSDMD, IL-1β, IL-18, TNF-α and HMGB1 at MOCK, 12hpi, 24hpi, 36hpi, 48hpi and 60hpi.
qPCR	JEV copies			NLRP3			ASC			caspase-1			GSDMD			IL-1β			IL-18			TNF-α			HMGB1
	Mean	SEM	N	Mean	SEM	N	Mean	SEM	N	Mean	SEM	N	Mean	SEM	N	Mean	SEM	N	Mean	SEM	N	Mean	SEM	N	Mean	SEM	N
MOCK	0.075	0.025	3	1.001	0.04474	3	1.007	0.115	3	1	0.01844	3	0.7315	0.3494	3	1.174	0.4453	3	1.001	0.03386	3	0.5339	0.2082	3	1.057	0.2356	3
12h	2.805	0.04906	3	0.9764	0.2032	3	34.29	8.574	3	226.03	8.767	3	1.851	0.3546	3	3.534	0.4347	3	1.258	0.09079	3	1.157	0.03378	3	1.75	0.1395	3
24h	2.994	0.07041	3	0.2076	0.06247	3	1.052	0.9964	3	669.2	110.7	3	4.014	0.2919	3	8.634	1.103	3	0.06562	0.02962	3	0.9777	0.06358	3	1.633	0.2848	3
36h	2.39	0.1936	3	0.1484	0.05319	3	48.72	16.16	3	13800	1184	3	12.15	1.589	3	61.97	12.84	3	1.861	0.9816	3	1.261	0.2427	3	0.9111	0.06853	3
48h	3.48	0.5266	3	0.2664	0.03799	3	66.83	14.38	3	732.1	192.1	3	5.275	0.371	3	30.15	3.079	3	4.198	0.1368	3	0.7708	0.1344	3	5.827	0.3002	3
60h	2.499	0.1881	3	1.174	0.3392	3	53.55	2.177	3	1203	60.7	3	3.002	1.653	3	59.76	5.552	3	74.88	20.87	3	0.8294	0.2615	3	4.18	0.2811	3
Fig 8F including Western blot of microglial (BV2 cell) about NLRP3, ASC, pro-caspase-1, caspase-1, GSDMD-FL and GSDMD-N at MOCK, 12hpi, 24hpi, 36hpi and 48hpi.
Western blot	JEV copies			NLRP3			ASC			pro-caspase-1			caspase-1			GSDMD-FL			GSDMD-N
	Mean	SEM	N	Mean	SEM	N	Mean	SEM	N	Mean	SEM	N	Mean	SEM	N	Mean	SEM	N	Mean	SEM	N
MOCK	0.1683	0.01646	3	0.9361	0.0994	3	1.261	0.2031	3	1.248	0.09101	3	1.009	0.08214	3	1.002	0.1031	3	1.103	0.1064	3
12h	0.7211	0.1844	3	0.8339	0.04588	3	1.133	0.07575	3	1.161	0.1156	3	1.007	0.08537	3	1.072	0.1099	3	0.9347	0.06719	3
24h	0.6111	0.1521	3	0.8237	0.04689	3	0.8443	0.0408	3	1.043	0.09696	3	1.014	0.04554	3	0.9375	0.1118	3	0.866	0.04078	3
36h	0.8836	0.2634	3	0.8284	0.1004	3	0.8107	0.2214	3	0.9136	0.0763	3	0.788	0.09891	3	0.7693	0.08239	3	0.9019	0.09594	3
48h	0.622	0.1552	3	0.971	0.1111	3	1.078	0.346	3	1.172	0.1538	3	1.161	0.1794	3	0.8246	0.1187	3	1.12	0.1499	3
